# Supplementary material for: Exploring the Bioactive Potential and Chemical Profile of Schinus molle Essential Oil: An Integrated In Silico and In Vitro Evaluation
Source: Plants (Basel). 2025 Aug 7;14(15):2449. doi: 10.3390/plants14152449 (PMC12349550; doi:10.3390/plants14152449)
Supplement: Supplementary file 1 [file plants-14-02449-s001.zip]

Archive with 1 entries (1 files):
- plants-3750936-supplementary.pdf
